# Supplementary material for: Asymmetric Synthesis of Nortropanes via Rh-Catalyzed Allylic Arylation
Source: ACS Catal. 2022 Jul 12;12(15):8995–9002. doi: 10.1021/acscatal.2c02259 (PMC9361292; doi:10.1021/acscatal.2c02259)
Supplement: Supplementary file 2 — cs2c02259_si_002.cif [file cs2c02259_si_002.cif]

#==============================================================================
data_global
#==============================================================================

_publ_contact_author               'Stephen P. Fletcher'
_publ_contact_author_email          stephen.fletcher@chem.ox.ac.uk

loop_
_publ_author_name
_publ_author_address

 'Zhang,Yan'
;    
Department of Chemistry,
Chemistry Research Laboratory,
University of Oxford,
12 Mansfield Road, 
Oxford OX1 3TA. UK.
;
 'Goetzke, Wieland'
;    
Department of Chemistry,
Chemistry Research Laboratory,
University of Oxford,
12 Mansfield Road, 
Oxford OX1 3TA. UK.
;
 'Christensen, Kirsten E.'
;    
Chemical Crystallography Department,
Chemistry Research Laboratory,
University of Oxford,
12 Mansfield Road, 
Oxford OX1 3TA. UK.
;
 'Fletcher, Stephen P.'
;    
Chemistry Research Laboratory,
Department of Chemistry,
University of Oxford,
12 Mansfield Road, 
Oxford OX1 3TA. UK.
;

_publ_requested_journal
  'Chemical Science'
_journal_volume                    '?'
_journal_page_first                '?'
_journal_page_last                 '?'
_journal_year                      '2022'
_ccdc_journal_depnumber            ''

_publ_section_title
;
Asymmetric synthesis of nortropanes via Rh-catalysed allylic arylation
;

_publ_section_abstract
;  
Tropane derivatives are extensively used in medicine, but catalytic asymmetric 
methods for their synthesis are underexplored. Here we report Rh-catalysed 
asymmetric Suzuki-Miyaura type cross-coupling reactions between a racemic 
N-Boc-nortropane-derived allylic chloride and (hetero-)aryl-boronic esters. 
The reaction proceeds via an unexpected kinetic resolution, and the resolved 
enantiopure allyl chloride can undergo highly enantiospecific reactions with 
N, O, and S-containing  nucleophiles. The method was applied in a highly 
stereoselective formal 3-step synthesis of YZJ-1139(1), a potential insomnia 
treatment that recently completed clinical trials. Our report represents the 
first synthesis of YZJ-1139(1) and related compounds using asymmetric catalysis.
;

#==============================================================================
data_1a
#============================================================================== 

_audit_creation_date        "2022-02-16"
_audit_creation_method 'CRYSTALS_ver_14.61_build_7932 '

_oxford_structure_analysis_title  '7575'
_chemical_name_systematic         .
_chemical_melting_point           'not measured'

_refine_special_details
;
      Flack Parameter & su -0.000  0.009  @ 

 Using counting statistics weights
       Hooft Parameter & su -0.000  0.002  $ 
           Hole-in-one & su -0.003  0.003    
    Bijvoet Difference & su -0.003  0.003  %  (Using  1098 reflections. Correl Coef =  98%)

 Histogram re-weighted,   930 reflections,  91.3% within interval x= -.5 to 1.5
    Bijvoet Difference & su -0.003  0.003    
 Average of Ratios (x) & su -0.003  0.003  & 
 Average of Ratios (x) & su -0.003  0.003  %  (corrected for npp, * 1.10)


@  Flack,1983, Acta Cryst A39, 876-881
%  Thompson & Watkin, 2011, J Appl Cryst, 44, 1077-1022
$  Hooft et al, 2008, J Appl Cryst, 41, 96-103
&  Cooper et al, to be published

 Hooft probability analysis
 For an enantiopure material, there are 2 choices, P2
 P2(correct)     1.0000   i.e. 0.100000E+01                                     

 If 50:50 twinning is possible, there are 3 choices, P3
 P3(correct)     1.0000   i.e. 0.100000E+01                                     
 P3(rac-twin)    0.0000   i.e. 0.000000E+00                                     
 P3(inverse)     0.0000   i.e. 0.000000E+00                                     
 G              1.0006                                                          
 G S.U.         0.0037                                                          


 Excluded reflections - A reflection may fail more than one test
;

_cell_length_a                    7.16900(10)
_cell_length_b                    10.31260(10)
_cell_length_c                    17.30370(10)
_cell_angle_alpha                 90
_cell_angle_beta                  90
_cell_angle_gamma                 90
_cell_volume                      1279.28(2)
 
_symmetry_cell_setting            'orthorhombic' 
_symmetry_space_group_name_H-M    'P 21 21 21 ' 
_symmetry_space_group_name_Hall   'P 2ac 2ab' 
loop_
 _symmetry_equiv_pos_as_xyz
 'x,y,z'
 '-x+1/2,-y,z+1/2'
 'x+1/2,-y+1/2,-z'
 '-x,y+1/2,-z+1/2'

loop_
_atom_type_symbol
_atom_type_scat_dispersion_real
_atom_type_scat_dispersion_imag
_atom_type_scat_Cromer_Mann_a1
_atom_type_scat_Cromer_Mann_b1
_atom_type_scat_Cromer_Mann_a2
_atom_type_scat_Cromer_Mann_b2
_atom_type_scat_Cromer_Mann_a3
_atom_type_scat_Cromer_Mann_b3
_atom_type_scat_Cromer_Mann_a4
_atom_type_scat_Cromer_Mann_b4
_atom_type_scat_Cromer_Mann_c
_atom_type_scat_source  
 C       0.0181   0.0091   2.3100  20.8439   1.0200  10.2075   1.5886   0.5687
   0.8650  51.6512   0.2156 'International Tables Vol C 4.2.6.8 and 6.1.1.4'
 H       0.0000   0.0000   0.4930  10.5109   0.3229  26.1257   0.1402   3.1424
   0.0408  57.7998   0.0030 'International Tables Vol C 4.2.6.8 and 6.1.1.4'
 Cl      0.3639   0.7018  11.4604   0.0104   7.1964   1.1662   6.2556  18.5194
   1.6455  47.7784  -9.5574 'International Tables Vol C 4.2.6.8 and 6.1.1.4'
 N       0.0311   0.0180  12.2126   0.0057   3.1322   9.8933   2.0125  28.9975
   1.1663   0.5826 -11.5290 'International Tables Vol C 4.2.6.8 and 6.1.1.4'
 O       0.0492   0.0322   3.0485  13.2771   2.2868   5.7011   1.5463   0.3239
   0.8670  32.9089   0.2508 'International Tables Vol C 4.2.6.8 and 6.1.1.4'
 
 
_cell_formula_units_Z                    4

# Given Formula = C12 H18 Cl1 N1 O2 
# Dc =      1.27 Fooo =    520.00 Mu =     25.36 M =    243.73
# Found Formula = C12 H18 Cl1 N1 O2 
# Dc =      1.27 FOOO =    520.00 Mu =     25.36 M =    243.73

_chemical_formula_sum             'C12 H18 Cl N O2'
_chemical_formula_moiety          'C12 H18 Cl N O2'
_chemical_compound_source                .
_chemical_formula_weight            243.73
 
 
_cell_measurement_reflns_used        20174
_cell_measurement_theta_min             4.29
_cell_measurement_theta_max            76.16
_cell_measurement_temperature          150
 
_exptl_crystal_description        'block' 
_exptl_crystal_colour             'clear_pale_colourless' 
_exptl_crystal_size_min           0.08 
_exptl_crystal_size_mid           0.25 
_exptl_crystal_size_max           0.26 
 
_exptl_crystal_density_diffrn     1.265 
_exptl_crystal_density_meas       'not measured' 
_exptl_crystal_density_method     'not measured' 
# Non-dispersive F(000): 
_exptl_crystal_F_000              520 
_exptl_absorpt_coefficient_mu     2.536 
 
# Sheldrick geometric approximatio 0.53 0.82 
_exptl_absorpt_correction_type    multi-scan 
_exptl_absorpt_process_details 
; 
 CrysAlisPro (Rigaku Oxford Diffraction, 2017) 
; 
_exptl_absorpt_correction_T_min   0.55 
_exptl_absorpt_correction_T_max   0.82 
_diffrn_measurement_device_type   'Oxford Diffraction SuperNova' 
_diffrn_measurement_device        'Area' 
_diffrn_radiation_monochromator   'focussing mirrors' 
_diffrn_radiation_type            'Cu K\a'
_diffrn_radiation_wavelength           1.54184
_diffrn_measurement_method        \w 
 
# If a reference occurs more than once, delete the author 
# and date from subsequent references. 
_computing_data_collection        'SuperNova, (Oxford Diffraction, 2010)' 
_computing_cell_refinement 
; 
 CrysAlisPro (Rigaku Oxford Diffraction, 2017) 
; 
_computing_data_reduction 
; 
 CrysAlisPro (Rigaku Oxford Diffraction, 2017) 
; 
_computing_structure_solution     'Superflip (Palatinus & Chapuis, 2007)' 
_computing_structure_refinement   'CRYSTALS (Betteridge et al., 2003)' 
_computing_publication_material   'CRYSTALS (Betteridge et al., 2003)' 
_computing_molecular_graphics     'CAMERON (Watkin et al., 1996)' 
 
_diffrn_standards_interval_time   . 
_diffrn_standards_interval_count  . 
_diffrn_standards_number          0 
_diffrn_standards_decay_%         . 
 
_diffrn_ambient_temperature        150
_diffrn_reflns_number             23816 
_diffrn_reflns_av_unetI/netI      0.035 
_reflns_number_total              2649 
_diffrn_reflns_av_R_equivalents   0.032 
_diffrn_reflns_av_sigmaI/netI     0.0351
# Number of reflections without Friedels Law is 2649 
# Number of reflections with Friedels Law is 1547 
# Theoretical number of reflections is about 1338 
 
_diffrn_reflns_theta_min          4.992 
_diffrn_reflns_theta_max          76.170 
_diffrn_measured_fraction_theta_max 0.996 
 
_diffrn_reflns_theta_full         76.170 
_diffrn_measured_fraction_theta_full 0.996 
 
 
_diffrn_reflns_limit_h_min        -8 
_diffrn_reflns_limit_h_max        7 
_diffrn_reflns_limit_k_min        -12 
_diffrn_reflns_limit_k_max        12 
_diffrn_reflns_limit_l_min        -21 
_diffrn_reflns_limit_l_max        21 
_reflns_limit_h_min               -8 
_reflns_limit_h_max               8 
_reflns_limit_k_min               0 
_reflns_limit_k_max               12 
_reflns_limit_l_min               0 
_reflns_limit_l_max               21 
 
_oxford_diffrn_Wilson_B_factor    2.41 
_oxford_diffrn_Wilson_scale       0.01 
 
_atom_sites_solution_primary      other  #heavy,direct,difmap,geom,iterative
# _atom_sites_solution_secondary  difmap
_atom_sites_solution_hydrogens    difmap
 
_refine_diff_density_min          -0.11 
_refine_diff_density_max          0.12 
 
 
# The current dictionary definitions do not cover the 
# situation where the reflections used for refinement were 
# selected by a user-defined sigma threshold 
 
# Explicitly named reflections are ALWAYS excluded from R&wR 
 
# The values actually used during refinement 
# These are labelled "all" for compatibility with PLATON 
_oxford_refine_reflns_threshold_expression       I>-10.0\s(I)
_refine_ls_number_restraints      0 
_refine_ls_number_parameters      147 
_refine_ls_number_reflns          2649 
_refine_ls_R_factor_ref           0.0204 
_refine_ls_wR_factor_ref          0.0544 
_refine_ls_goodness_of_fit_ref    1.0129 
_refine_ls_shift/su_max           0.0006326 
_refine_ls_shift/su_mean          0.0000644 
 
 
# Computed with I/sigma = -10 
_reflns_number_all                2649 
_refine_ls_R_factor_all           0.0204 
_refine_ls_wR_factor_all          0.0544 
 
# Computed with I/sigma = +2 a la SHELX 
_reflns_threshold_expression                I>2.0\s(I)
_reflns_number_gt                 2629 
_refine_ls_R_factor_gt            0.0202 
_refine_ls_wR_factor_gt           0.0542 
 
# For an explanation, see Cooper & Watkin, Acta Cryst. (2016). B72, 661-683 
_oxford_Hooft_y                   -0.0003(18) # for 1098 Friedel pairs 
_oxford_Bijvoet_difference        -0.003(3) # for 1098 Friedel pairs 
# (Similar to the Parsons(q).) 
_oxford_refined_Flack_x           -0.000(9) # for 1102 Friedel pairs 
_refine_ls_abs_structure_Flack    -0.003(3) 
_refine_ls_abs_structure_details 
; 
 Parsons, Flack & Wagner (2013), 
 1098 Friedel Pairs 
; 
 
# choose from: 
# rm (reference molecule of known chirality), 
# ad (anomolous dispersion - Flack), rmad (rm and ad), 
# syn (from synthesis), unk (unknown) or . (not applicable). 
_chemical_absolute_configuration  'ad' 
 
 
_refine_ls_structure_factor_coef  Fsqd 
_refine_ls_matrix_type            full
_refine_ls_hydrogen_treatment     constr         #undef, noref, refall,
                                                 # refxyz, refU, constr or mixed
_refine_ls_weighting_scheme       calc 
_refine_ls_weighting_details 
;
 Method= Modified Sheldrick 
 w=1/[\s^2^(F^2^) + ( 0.03P)^2^ + 0.16P] 
 ,where P=(max(Fo^2^,0) + 2Fc^2^)/3 
;
# Insert your own references if required - in alphabetical order 
_publ_section_references 
; 
Betteridge, P.W., Carruthers, J.R., Cooper, R.I., 
Prout, K. & Watkin, D.J. (2003). J. Appl. Cryst. 36, 1487. 
 
Larson, A.C. (1970) Crystallographic Computing, Ed Ahmed, F.R., 
Munksgaard, Copenhagen, 291-294. 
 
Oxford Diffraction, (2010). Supernova User Manual. 
 
Palatinus, L. & Chapuis, G. (2007). J. Appl. Cryst. 40, 786-790. 
 
Parsons,S., Flack, H.D. and Wagner, T. Acta Cryst. (2013). B69, 249-259 
 
Rigaku Oxford Diffraction (2017). CrysAlisPro. 
 
Watkin, D.J., Prout, C.K. & Pearce, L.J. (1996). CAMERON, Chemical 
Crystallography Laboratory, Oxford, UK. 
; 

# Uequiv = arithmetic mean of Ui i.e. Ueqiv = (U1+U2+U3)/3

# Replace last . with number of unfound hydrogen atoms attached to an atom.

# ..._refinement_flags_... 
# . no refinement constraints           S special position constraint on site
# G rigid group refinement of site      R riding atom
# D distance or angle restraint on site T thermal displacement constraints
# U Uiso or Uij restraint (rigid bond)  P partial occupancy constraint


loop_
_atom_site_label
_atom_site_type_symbol
_atom_site_fract_x
_atom_site_fract_y
_atom_site_fract_z
_atom_site_U_iso_or_equiv
_atom_site_occupancy
_atom_site_adp_type
_atom_site_refinement_flags_posn
_atom_site_refinement_flags_adp
_atom_site_refinement_flags_occupancy
_atom_site_disorder_assembly
_atom_site_disorder_group
_atom_site_attached_hydrogens
Cl1 Cl 0.27762(4) 0.67450(2) 0.624012(15) 0.0343 1.0000 Uani . . . . . . 
C2 C 0.32876(14) 0.55685(10) 0.69960(6) 0.0254 1.0000 Uani . . . . . . 
C3 C 0.24042(16) 0.60212(10) 0.77319(6) 0.0294 1.0000 Uani . . . . . . 
C4 C 0.11128(16) 0.53206(12) 0.80868(6) 0.0314 1.0000 Uani . . . . . . 
C5 C 0.04669(16) 0.40419(11) 0.77615(6) 0.0298 1.0000 Uani . . . . . . 
C6 C 0.19101(18) 0.29820(11) 0.79451(7) 0.0362 1.0000 Uani . . . . . . 
C7 C 0.34262(16) 0.31918(11) 0.73230(7) 0.0334 1.0000 Uani . . . . . . 
C8 C 0.26124(14) 0.42141(10) 0.67616(6) 0.0250 1.0000 Uani . . . . . . 
N9 N 0.06154(12) 0.41086(9) 0.69190(5) 0.0268 1.0000 Uani . . . . . . 
C10 C -0.08510(15) 0.43144(10) 0.64470(6) 0.0239 1.0000 Uani . . . . . . 
O11 O -0.24626(11) 0.43511(8) 0.66661(4) 0.0317 1.0000 Uani . . . . . . 
O12 O -0.02769(10) 0.44161(8) 0.57069(4) 0.0283 1.0000 Uani . . . . . . 
C13 C -0.16379(16) 0.46337(11) 0.50829(6) 0.0294 1.0000 Uani . . . . . . 
C14 C -0.2690(2) 0.58932(13) 0.52127(7) 0.0423 1.0000 Uani . . . . . . 
C15 C -0.0388(2) 0.47488(14) 0.43765(7) 0.0417 1.0000 Uani . . . . . . 
C16 C -0.2906(2) 0.34653(13) 0.50185(8) 0.0447 1.0000 Uani . . . . . . 
H21 H 0.4643 0.5555 0.7020 0.0290 1.0000 Uiso R . . . . . 
H31 H 0.2806 0.6837 0.7937 0.0352 1.0000 Uiso R . . . . . 
H41 H 0.0629 0.5598 0.8562 0.0384 1.0000 Uiso R . . . . . 
H51 H -0.0763 0.3805 0.7917 0.0343 1.0000 Uiso R . . . . . 
H61 H 0.1384 0.2132 0.7904 0.0436 1.0000 Uiso R . . . . . 
H62 H 0.2418 0.3054 0.8461 0.0425 1.0000 Uiso R . . . . . 
H71 H 0.3643 0.2383 0.7032 0.0416 1.0000 Uiso R . . . . . 
H72 H 0.4571 0.3503 0.7540 0.0397 1.0000 Uiso R . . . . . 
H81 H 0.2898 0.4036 0.6217 0.0315 1.0000 Uiso R . . . . . 
H141 H -0.3463 0.6083 0.4756 0.0627 1.0000 Uiso R . . . . . 
H142 H -0.3490 0.5829 0.5667 0.0613 1.0000 Uiso R . . . . . 
H143 H -0.1842 0.6615 0.5293 0.0631 1.0000 Uiso R . . . . . 
H151 H -0.1127 0.4930 0.3915 0.0630 1.0000 Uiso R . . . . . 
H152 H 0.0313 0.3957 0.4304 0.0608 1.0000 Uiso R . . . . . 
H153 H 0.0498 0.5469 0.4450 0.0607 1.0000 Uiso R . . . . . 
H161 H -0.3580 0.3473 0.4542 0.0671 1.0000 Uiso R . . . . . 
H162 H -0.2141 0.2684 0.5026 0.0670 1.0000 Uiso R . . . . . 
H163 H -0.3755 0.3439 0.5459 0.0658 1.0000 Uiso R . . . . . 
loop_
_atom_site_aniso_label
_atom_site_aniso_U_11
_atom_site_aniso_U_22
_atom_site_aniso_U_33
_atom_site_aniso_U_23
_atom_site_aniso_U_13
_atom_site_aniso_U_12
Cl1 0.03497(14) 0.02923(12) 0.03869(14) 0.01015(10) 0.00760(11) 0.00288(10) 
C2 0.0198(5) 0.0237(5) 0.0328(5) 0.0037(4) 0.0010(4) 0.0011(4) 
C3 0.0299(6) 0.0266(5) 0.0318(5) -0.0020(4) -0.0029(4) 0.0021(4) 
C4 0.0312(6) 0.0383(6) 0.0246(5) -0.0003(4) 0.0014(4) 0.0040(5) 
C5 0.0251(5) 0.0394(6) 0.0251(5) 0.0077(4) 0.0001(4) -0.0057(4) 
C6 0.0388(6) 0.0300(5) 0.0396(6) 0.0108(5) -0.0061(5) -0.0055(5) 
C7 0.0300(5) 0.0249(5) 0.0454(6) 0.0025(5) -0.0039(5) 0.0036(4) 
C8 0.0198(5) 0.0257(4) 0.0295(4) -0.0004(4) 0.0020(4) 0.0017(4) 
N9 0.0208(4) 0.0350(5) 0.0246(4) 0.0025(4) 0.0006(3) -0.0036(4) 
C10 0.0234(5) 0.0216(4) 0.0267(5) 0.0024(4) 0.0008(4) -0.0018(4) 
O11 0.0209(4) 0.0410(4) 0.0331(4) 0.0092(3) 0.0021(3) 0.0004(3) 
O12 0.0242(4) 0.0370(4) 0.0238(3) 0.0001(3) -0.0002(3) 0.0003(3) 
C13 0.0319(6) 0.0308(5) 0.0256(5) 0.0025(4) -0.0041(4) 0.0028(4) 
C14 0.0514(8) 0.0392(6) 0.0363(6) 0.0097(5) 0.0066(6) 0.0158(6) 
C15 0.0512(8) 0.0475(7) 0.0265(5) 0.0026(5) 0.0041(5) 0.0098(6) 
C16 0.0465(7) 0.0447(7) 0.0428(6) 0.0015(5) -0.0154(6) -0.0090(6) 

_refine_ls_extinction_coef 41(4) 
_refine_ls_extinction_method 
    'Larson (1970), Equation 22'
_oxford_refine_ls_scale 9.2(2) 
loop_
 _geom_bond_atom_site_label_1
 _geom_bond_site_symmetry_1
 _geom_bond_atom_site_label_2
 _geom_bond_site_symmetry_2
 _geom_bond_distance
 _geom_bond_publ_flag
Cl1 . C2 . 1.8214(10)    yes
C2 . C3 . 1.4968(14)    yes
C2 . C8 . 1.5329(14)    yes
C2 . H21 . 0.973    no
C3 . C4 . 1.3252(16)    yes
C3 . H31 . 0.957    no
C4 . C5 . 1.5067(17)    yes
C4 . H41 . 0.937    no
C5 . C6 . 1.5382(16)    yes
C5 . N9 . 1.4632(13)    yes
C5 . H51 . 0.954    no
C6 . C7 . 1.5450(18)    yes
C6 . H61 . 0.957    no
C6 . H62 . 0.967    no
C7 . C8 . 1.5477(15)    yes
C7 . H71 . 0.987    no
C7 . H72 . 0.958    no
C8 . N9 . 1.4614(13)    yes
C8 . H81 . 0.982    no
N9 . C10 . 1.3481(14)    yes
C10 . O11 . 1.2165(13)    yes
C10 . O12 . 1.3493(12)    yes
O12 . C13 . 1.4725(12)    yes
C13 . C14 . 1.5187(16)    yes
C13 . C15 . 1.5204(16)    yes
C13 . C16 . 1.5136(17)    yes
C14 . H141 . 0.985    no
C14 . H142 . 0.976    no
C14 . H143 . 0.971    no
C15 . H151 . 0.976    no
C15 . H152 . 0.967    no
C15 . H153 . 0.985    no
C16 . H161 . 0.955    no
C16 . H162 . 0.974    no
C16 . H163 . 0.975    no
loop_
 _geom_angle_atom_site_label_1
 _geom_angle_site_symmetry_1
 _geom_angle_atom_site_label_2
 _geom_angle_site_symmetry_2
 _geom_angle_atom_site_label_3
 _geom_angle_site_symmetry_3
 _geom_angle
 _geom_angle_publ_flag
Cl1 . C2 . C3 . 108.54(7)    yes
Cl1 . C2 . C8 . 110.69(7)    yes
C3 . C2 . C8 . 112.07(9)    yes
Cl1 . C2 . H21 . 104.0    no
C3 . C2 . H21 . 113.0    no
C8 . C2 . H21 . 108.3    no
C2 . C3 . C4 . 121.31(10)    yes
C2 . C3 . H31 . 117.6    no
C4 . C3 . H31 . 121.1    no
C3 . C4 . C5 . 121.25(10)    yes
C3 . C4 . H41 . 119.9    no
C5 . C4 . H41 . 118.8    no
C4 . C5 . C6 . 109.76(9)    yes
C4 . C5 . N9 . 107.98(9)    yes
C6 . C5 . N9 . 100.96(9)    yes
C4 . C5 . H51 . 113.7    no
C6 . C5 . H51 . 112.4    no
N9 . C5 . H51 . 111.2    no
C5 . C6 . C7 . 103.28(9)    yes
C5 . C6 . H61 . 111.8    no
C7 . C6 . H61 . 110.7    no
C5 . C6 . H62 . 112.9    no
C7 . C6 . H62 . 111.6    no
H61 . C6 . H62 . 106.7    no
C6 . C7 . C8 . 105.52(9)    yes
C6 . C7 . H71 . 110.4    no
C8 . C7 . H71 . 108.3    no
C6 . C7 . H72 . 112.2    no
C8 . C7 . H72 . 109.9    no
H71 . C7 . H72 . 110.3    no
C2 . C8 . C7 . 109.61(9)    yes
C2 . C8 . N9 . 109.14(8)    yes
C7 . C8 . N9 . 101.63(8)    yes
C2 . C8 . H81 . 111.0    no
C7 . C8 . H81 . 113.3    no
N9 . C8 . H81 . 111.7    no
C5 . N9 . C8 . 105.10(8)    yes
C5 . N9 . C10 . 123.66(9)    yes
C8 . N9 . C10 . 129.74(9)    yes
N9 . C10 . O11 . 123.83(9)    yes
N9 . C10 . O12 . 110.45(9)    yes
O11 . C10 . O12 . 125.67(9)    yes
C10 . O12 . C13 . 120.38(8)    yes
O12 . C13 . C14 . 110.55(9)    yes
O12 . C13 . C15 . 102.17(9)    yes
C14 . C13 . C15 . 110.18(10)    yes
O12 . C13 . C16 . 109.31(9)    yes
C14 . C13 . C16 . 113.16(11)    yes
C15 . C13 . C16 . 110.92(11)    yes
C13 . C14 . H141 . 109.3    no
C13 . C14 . H142 . 110.7    no
H141 . C14 . H142 . 109.2    no
C13 . C14 . H143 . 111.4    no
H141 . C14 . H143 . 108.3    no
H142 . C14 . H143 . 107.8    no
C13 . C15 . H151 . 110.6    no
C13 . C15 . H152 . 110.2    no
H151 . C15 . H152 . 109.7    no
C13 . C15 . H153 . 109.5    no
H151 . C15 . H153 . 108.2    no
H152 . C15 . H153 . 108.6    no
C13 . C16 . H161 . 111.1    no
C13 . C16 . H162 . 108.6    no
H161 . C16 . H162 . 107.6    no
C13 . C16 . H163 . 109.8    no
H161 . C16 . H163 . 111.0    no
H162 . C16 . H163 . 108.5    no
loop_
 _geom_hbond_atom_site_label_D
 _geom_hbond_site_symmetry_D
 _geom_hbond_atom_site_label_H
 _geom_hbond_site_symmetry_H
 _geom_hbond_atom_site_label_A
 _geom_hbond_site_symmetry_A
 _geom_hbond_angle_DHA
 _geom_hbond_distance_DH
 _geom_hbond_distance_HA
 _geom_hbond_distance_DA
 _geom_hbond_publ_flag
C2 . H21 . O11 1_655 146 0.97 2.49 3.3443(17)    yes

_iucr_refine_instructions_details
;
#
# Punched on 16/02/22 at 11:12:53
#
#LIST     12                                                                    
BLOCK SCALE X'S  U'S 
CONT EXTPARAM 
CONT ENANTIO 
RIDE C   (   2,X'S) H   (  21,X'S) 
RIDE C   (   3,X'S) H   (  31,X'S) 
RIDE C   (   4,X'S) H   (  41,X'S) 
RIDE C   (   5,X'S) H   (  51,X'S) 
RIDE C   (   6,X'S) H   (  61,X'S) H   (  62,X'S) 
RIDE C   (   7,X'S) H   (  71,X'S) H   (  72,X'S) 
RIDE C   (   8,X'S) H   (  81,X'S) 
RIDE C   (  14,X'S) H   ( 141,X'S) H   ( 142,X'S) H   ( 143,X'S) 
RIDE C   (  15,X'S) H   ( 151,X'S) H   ( 152,X'S) H   ( 153,X'S) 
RIDE C   (  16,X'S) H   ( 161,X'S) H   ( 162,X'S) H   ( 163,X'S) 
END                                                                             
#
# Punched on 16/02/22 at 11:12:53
#
#LIST     16                                                                    
NO 
REM   HREST   START (DO NOT REMOVE THIS LINE) 
REM   HREST   END (DO NOT REMOVE THIS LINE) 
END                                                                             
;
 
#==============================================================================
data_3p
#============================================================================== 

_audit_creation_date        "2022-02-15"
_audit_creation_method 'CRYSTALS_ver_*****_build_8199 '

_oxford_structure_analysis_title  '7574'
_chemical_name_systematic         .
_chemical_melting_point           'not measured'

_refine_special_details
;
All reflections used summary:
___________________________________________________________________
Flack parameter from refinement -0.09(12)    
Hole-in-one                     -0.10(11)     (58 outliers)
Hooft method                    -0.10(9)     
Truncated average of ratios (x) -0.09(9)      (581 refls truncated)
Bijvoet differences             -0.07(9)      (21 outliers)
Parsons quotients               -0.06(8)      (27 outliers)
___________________________________________________________________


2765 reflections after aplying filters 1,2,3 and 5 summary:
___________________________________________________________________
Flack parameter from refinement -0.09(12)    
Hole-in-one                     -0.05(11)     (46 outliers)
Hooft method                    -0.05(9)     
Truncated average of ratios (x) -0.06(9)      (553 refls truncated)
Bijvoet differences              0.00(8)      (22 outliers)
Parsons quotients               -0.03(8)      (22 outliers)
___________________________________________________________________


2435 Reflections with all filters set:
___________________________________________________________________
Flack parameter from refinement -0.09(12)    
Hole-in-one                     -0.03(10)     (42 outliers)
Hooft method                    -0.03(9)     
Truncated average of ratios (x) -0.03(9)      (487 refls truncated)
Bijvoet differences              0.02(8)      (27 outliers)
Parsons quotients                0.01(8)      (28 outliers)
___________________________________________________________________

;


_cell_length_a                    8.00800(10)
_cell_length_b                    16.0984(3)
_cell_length_c                    11.7605(2)
_cell_angle_alpha                 90
_cell_angle_beta                  103.3911(18)
_cell_angle_gamma                 90
_cell_volume                      1474.90(4)
 
_symmetry_cell_setting            'monoclinic' 
_symmetry_space_group_name_H-M    'P 21 ' 
_symmetry_space_group_name_Hall   'P 2yb' 
loop_
 _symmetry_equiv_pos_as_xyz
 'x,y,z'
 '-x,y+1/2,-z'

loop_
_atom_type_symbol
_atom_type_scat_dispersion_real
_atom_type_scat_dispersion_imag
_atom_type_scat_Cromer_Mann_a1
_atom_type_scat_Cromer_Mann_b1
_atom_type_scat_Cromer_Mann_a2
_atom_type_scat_Cromer_Mann_b2
_atom_type_scat_Cromer_Mann_a3
_atom_type_scat_Cromer_Mann_b3
_atom_type_scat_Cromer_Mann_a4
_atom_type_scat_Cromer_Mann_b4
_atom_type_scat_Cromer_Mann_c
_atom_type_scat_source  
 C       0.0181   0.0091   2.3100  20.8439   1.0200  10.2075   1.5886   0.5687
   0.8650  51.6512   0.2156 'International Tables Vol C 4.2.6.8 and 6.1.1.4'
 H       0.0000   0.0000   0.4930  10.5109   0.3229  26.1257   0.1402   3.1424
   0.0408  57.7998   0.0030 'International Tables Vol C 4.2.6.8 and 6.1.1.4'
 N       0.0311   0.0180  12.2126   0.0057   3.1322   9.8933   2.0125  28.9975
   1.1663   0.5826 -11.5290 'International Tables Vol C 4.2.6.8 and 6.1.1.4'
 O       0.0492   0.0322   3.0485  13.2771   2.2868   5.7011   1.5463   0.3239
   0.8670  32.9089   0.2508 'International Tables Vol C 4.2.6.8 and 6.1.1.4'
 
 
_cell_formula_units_Z                    4

# Given Formula = C16 H21 N1 O3 
# Dc =      1.24 Fooo =    592.00 Mu =      6.88 M =    275.35
# Found Formula = C16 H21.00 N1 O3 
# Dc =      1.24 FOOO =    591.99 Mu =      6.88 M =    275.35

_chemical_formula_sum             'C16 H21 N O3'
_chemical_formula_moiety          'C16 H21 N O3'
_chemical_compound_source                .
_chemical_formula_weight            275.35
 
 
_cell_measurement_reflns_used         8812
_cell_measurement_theta_min             3.85
_cell_measurement_theta_max            76.00
_cell_measurement_temperature          150
 
_exptl_crystal_description        'lath' 
_exptl_crystal_colour             'clear_pale_colourless' 
_exptl_crystal_size_min           0.03 
_exptl_crystal_size_mid           0.22 
_exptl_crystal_size_max           0.37 
 
_exptl_crystal_density_diffrn     1.240 
_exptl_crystal_density_meas       'not measured' 
_exptl_crystal_density_method     'not measured' 
# Non-dispersive F(000): 
_exptl_crystal_F_000              591.995 
_exptl_absorpt_coefficient_mu     0.688 
 
# Sheldrick geometric approximatio 0.86 0.98 
_exptl_absorpt_correction_type    multi-scan 
_exptl_absorpt_process_details 
; 
 CrysAlisPro (Rigaku Oxford Diffraction, 2017) 
; 
_exptl_absorpt_correction_T_min   0.70 
_exptl_absorpt_correction_T_max   0.98 
_diffrn_measurement_device_type   'Oxford Diffraction SuperNova' 
_diffrn_measurement_device        'Area' 
_diffrn_radiation_monochromator   'focussing mirrors' 
_diffrn_radiation_type            'Cu K\a'
_diffrn_radiation_wavelength           1.54184
_diffrn_measurement_method        \w 
 
# If a reference occurs more than once, delete the author 
# and date from subsequent references. 
_computing_data_collection        'SuperNova, (Oxford Diffraction, 2010)' 
_computing_cell_refinement 
; 
 CrysAlisPro (Rigaku Oxford Diffraction, 2017) 
; 
_computing_data_reduction 
; 
 CrysAlisPro (Rigaku Oxford Diffraction, 2017) 
; 
_computing_structure_solution     'Superflip (Palatinus & Chapuis, 2007)' 
_computing_structure_refinement   'CRYSTALS (Betteridge et al., 2003)' 
_computing_publication_material   'CRYSTALS (Betteridge et al., 2003)' 
_computing_molecular_graphics     'CAMERON (Watkin et al., 1996)' 
 
_diffrn_standards_interval_time   . 
_diffrn_standards_interval_count  . 
_diffrn_standards_number          0 
_diffrn_standards_decay_%         . 
 
_diffrn_ambient_temperature        150
_diffrn_reflns_number             16642 
_diffrn_reflns_av_unetI/netI      0.062 
_reflns_number_total              6078 
_diffrn_reflns_av_R_equivalents   0.041 
_diffrn_reflns_av_sigmaI/netI     0.0625
# Number of reflections without Friedels Law is 6078 
# Number of reflections with Friedels Law is 3173 
# Theoretical number of reflections is about 3085 
 
_diffrn_reflns_theta_min          3.864 
_diffrn_reflns_theta_max          76.133 
_diffrn_measured_fraction_theta_max 0.993 
 
_diffrn_reflns_theta_full         74.611 
_diffrn_measured_fraction_theta_full 0.997 
 
 
_diffrn_reflns_limit_h_min        -9 
_diffrn_reflns_limit_h_max        9 
_diffrn_reflns_limit_k_min        -20 
_diffrn_reflns_limit_k_max        20 
_diffrn_reflns_limit_l_min        -14 
_diffrn_reflns_limit_l_max        11 
_reflns_limit_h_min               -9 
_reflns_limit_h_max               9 
_reflns_limit_k_min               -20 
_reflns_limit_k_max               20 
_reflns_limit_l_min               0 
_reflns_limit_l_max               14 
 
_oxford_diffrn_Wilson_B_factor    2.57 
_oxford_diffrn_Wilson_scale       0.03 
 
_atom_sites_solution_primary      other  #heavy,direct,difmap,geom,iterative
# _atom_sites_solution_secondary  difmap
_atom_sites_solution_hydrogens    difmap
 
_refine_diff_density_min          -0.16 
_refine_diff_density_max          0.14 
 
 
# The current dictionary definitions do not cover the 
# situation where the reflections used for refinement were 
# selected by a user-defined sigma threshold 
 
# Explicitly named reflections are ALWAYS excluded from R&wR 
 
# The values actually used during refinement 
# These are labelled "all" for compatibility with PLATON 
_oxford_refine_reflns_threshold_expression       I>-10.0\s(I)
_refine_ls_number_restraints      1 
_refine_ls_number_parameters      363 
_refine_ls_number_reflns          6076 
_refine_ls_R_factor_ref           0.0376 
_refine_ls_wR_factor_ref          0.0868 
_refine_ls_goodness_of_fit_ref    1.0043 
_refine_ls_shift/su_max           0.0004116 
_refine_ls_shift/su_mean          0.0000476 
 
 
# Computed with I/sigma = -10 
_reflns_number_all                6076 
_refine_ls_R_factor_all           0.0376 
_refine_ls_wR_factor_all          0.0868 
 
# Computed with I/sigma = +2 a la SHELX 
_reflns_threshold_expression                I>2.0\s(I)
_reflns_number_gt                 5707 
_refine_ls_R_factor_gt            0.0345 
_refine_ls_wR_factor_gt           0.0833 
 
# For an explanation, see Cooper & Watkin, Acta Cryst. (2016). B72, 661-683 
_oxford_Hooft_y                   -0.03(9) # for 2435 Friedel pairs 
_oxford_Bijvoet_difference        0.01(8) # for 2435 Friedel pairs 
# (Similar to the Parsons(q).) 
_oxford_refined_Flack_x           -0.09(12) # for 2905 Friedel pairs 
_refine_ls_abs_structure_Flack    0.01(8) 
_refine_ls_abs_structure_details 
; 
 Parsons, Flack & Wagner (2013), 
 2435 Friedel Pairs 
; 
 
# choose from: 
# rm (reference molecule of known chirality), 
# ad (anomolous dispersion - Flack), rmad (rm and ad), 
# syn (from synthesis), unk (unknown) or . (not applicable). 
_chemical_absolute_configuration  'ad' 
 
 
_refine_ls_structure_factor_coef  Fsqd 
_refine_ls_matrix_type            full
_refine_ls_hydrogen_treatment     constr         #undef, noref, refall,
                                                 # refxyz, refU, constr or mixed
_refine_ls_weighting_scheme       calc 
_refine_ls_weighting_details 
;
 Method= Modified Sheldrick 
 w=1/[\s^2^(F^2^) + ( 0.04P)^2^ + 0.09P] 
 ,where P=(max(Fo^2^,0) + 2Fc^2^)/3 
;
# Insert your own references if required - in alphabetical order 
_publ_section_references 
; 
Betteridge, P.W., Carruthers, J.R., Cooper, R.I., 
Prout, K. & Watkin, D.J. (2003). J. Appl. Cryst. 36, 1487. 
 
Larson, A.C. (1970) Crystallographic Computing, Ed Ahmed, F.R., 
Munksgaard, Copenhagen, 291-294. 
 
Oxford Diffraction, (2010). Supernova User Manual. 
 
Palatinus, L. & Chapuis, G. (2007). J. Appl. Cryst. 40, 786-790. 
 
Parsons,S., Flack, H.D. and Wagner, T. Acta Cryst. (2013). B69, 249-259 
 
Rigaku Oxford Diffraction (2017). CrysAlisPro. 
 
Watkin, D.J., Prout, C.K. & Pearce, L.J. (1996). CAMERON, Chemical 
Crystallography Laboratory, Oxford, UK. 
; 

# Uequiv = arithmetic mean of Ui i.e. Ueqiv = (U1+U2+U3)/3

# Replace last . with number of unfound hydrogen atoms attached to an atom.

# ..._refinement_flags_... 
# . no refinement constraints           S special position constraint on site
# G rigid group refinement of site      R riding atom
# D distance or angle restraint on site T thermal displacement constraints
# U Uiso or Uij restraint (rigid bond)  P partial occupancy constraint


loop_
_atom_site_label
_atom_site_type_symbol
_atom_site_fract_x
_atom_site_fract_y
_atom_site_fract_z
_atom_site_U_iso_or_equiv
_atom_site_occupancy
_atom_site_adp_type
_atom_site_refinement_flags_posn
_atom_site_refinement_flags_adp
_atom_site_refinement_flags_occupancy
_atom_site_disorder_assembly
_atom_site_disorder_group
_atom_site_attached_hydrogens
C1 C 0.5807(2) 0.49999(10) 0.50728(13) 0.0286 1.0000 Uani . . . . . . 
C2 C 0.6709(2) 0.58035(9) 0.48195(13) 0.0280 1.0000 Uani . . . . . . 
C3 C 0.8188(2) 0.54732(9) 0.43159(12) 0.0246 1.0000 Uani . . . . . . 
C4 C 0.7536(2) 0.52055(10) 0.30621(12) 0.0275 1.0000 Uani . . . . . . 
C5 C 0.6778(2) 0.44762(11) 0.28029(12) 0.0290 1.0000 Uani . . . . . . 
C6 C 0.65063(19) 0.38719(10) 0.37288(12) 0.0249 1.0000 Uani . . . . . . 
C7 C 0.70485(19) 0.42832(9) 0.49570(12) 0.0234 1.0000 Uani . . . . . . 
N8 N 0.86602(17) 0.47303(8) 0.50387(10) 0.0248 1.0000 Uani . . . . . . 
C9 C 1.0287(2) 0.44475(9) 0.53415(11) 0.0223 1.0000 Uani . . . . . . 
O10 O 1.15143(15) 0.48236(7) 0.51409(9) 0.0293 1.0000 Uani . . . . . . 
O11 O 1.03701(14) 0.37244(7) 0.59349(9) 0.0256 1.0000 Uani . . . . . . 
C12 C 1.2045(2) 0.33317(9) 0.63936(13) 0.0269 1.0000 Uani . . . . . . 
C13 C 1.2858(3) 0.30972(11) 0.53866(16) 0.0379 1.0000 Uani . . . . . . 
C14 C 1.1553(2) 0.25517(10) 0.69734(14) 0.0322 1.0000 Uani . . . . . . 
C15 C 1.3183(3) 0.38926(12) 0.72868(15) 0.0382 1.0000 Uani . . . . . . 
C16 C 0.7385(2) 0.30639(10) 0.36302(13) 0.0287 1.0000 Uani . . . . . . 
O17 O 0.70565(17) 0.24389(8) 0.43377(11) 0.0361 1.0000 Uani . . . . . . 
C18 C 0.7920(3) 0.17546(11) 0.4075(2) 0.0474 1.0000 Uani . . . . . . 
C19 C 0.8743(3) 0.19311(13) 0.3242(2) 0.0512 1.0000 Uani . . . . . . 
C20 C 0.8411(3) 0.27859(12) 0.29508(16) 0.0406 1.0000 Uani . . . . . . 
C51 C 0.5416(2) 0.72372(10) 0.99323(13) 0.0302 1.0000 Uani . . . . . . 
C52 C 0.6266(2) 0.79930(11) 0.94905(14) 0.0346 1.0000 Uani . . . . . . 
C53 C 0.7706(2) 0.75977(10) 0.90064(14) 0.0317 1.0000 Uani . . . . . . 
C54 C 0.6946(2) 0.72259(11) 0.78247(14) 0.0343 1.0000 Uani . . . . . . 
C55 C 0.6170(2) 0.64921(11) 0.77238(13) 0.0333 1.0000 Uani . . . . . . 
C56 C 0.60305(19) 0.59794(10) 0.87787(12) 0.0257 1.0000 Uani . . . . . . 
C57 C 0.66456(19) 0.64963(10) 0.99064(12) 0.0234 1.0000 Uani . . . . . . 
N58 N 0.82359(18) 0.69250(9) 0.98489(11) 0.0270 1.0000 Uani . . . . . . 
C59 C 0.9871(2) 0.66607(10) 1.01705(12) 0.0253 1.0000 Uani . . . . . . 
O60 O 1.10670(16) 0.70188(8) 0.98990(12) 0.0377 1.0000 Uani . . . . . . 
O61 O 1.00061(14) 0.59841(8) 1.08673(9) 0.0270 1.0000 Uani . . . . . . 
C62 C 1.1709(2) 0.56088(11) 1.13263(14) 0.0313 1.0000 Uani . . . . . . 
C63 C 1.2484(2) 0.53322(12) 1.03247(16) 0.0394 1.0000 Uani . . . . . . 
C64 C 1.1308(3) 0.48540(13) 1.19896(16) 0.0413 1.0000 Uani . . . . . . 
C65 C 1.2853(3) 0.62152(14) 1.21443(18) 0.0482 1.0000 Uani . . . . . . 
C66 C 0.6960(2) 0.51724(10) 0.87978(12) 0.0269 1.0000 Uani . . . . . . 
O67 O 0.66659(16) 0.45925(8) 0.95872(10) 0.0337 1.0000 Uani . . . . . . 
C68 C 0.7601(3) 0.39023(11) 0.94501(17) 0.0387 1.0000 Uani . . . . . . 
C69 C 0.8456(3) 0.40276(12) 0.86135(17) 0.0412 1.0000 Uani . . . . . . 
C70 C 0.8047(2) 0.48547(11) 0.81865(14) 0.0344 1.0000 Uani . . . . . . 
H11 H 0.5588 0.5022 0.5838 0.0341 1.0000 Uiso R . . . . . 
H12 H 0.4721 0.4923 0.4519 0.0336 1.0000 Uiso R . . . . . 
H21 H 0.7161 0.6114 0.5514 0.0353 1.0000 Uiso R . . . . . 
H22 H 0.5961 0.6167 0.4292 0.0330 1.0000 Uiso R . . . . . 
H31 H 0.9152 0.5865 0.4419 0.0276 1.0000 Uiso R . . . . . 
H41 H 0.7662 0.5566 0.2458 0.0338 1.0000 Uiso R . . . . . 
H51 H 0.6401 0.4311 0.2002 0.0335 1.0000 Uiso R . . . . . 
H61 H 0.5277 0.3755 0.3591 0.0284 1.0000 Uiso R . . . . . 
H71 H 0.7163 0.3880 0.5589 0.0280 1.0000 Uiso R . . . . . 
H131 H 1.3912 0.2785 0.5685 0.0554 1.0000 Uiso R . . . . . 
H132 H 1.3115 0.3588 0.4998 0.0561 1.0000 Uiso R . . . . . 
H133 H 1.2077 0.2757 0.4839 0.0546 1.0000 Uiso R . . . . . 
H142 H 1.2555 0.2201 0.7220 0.0464 1.0000 Uiso R . . . . . 
H143 H 1.1129 0.2689 0.7655 0.0479 1.0000 Uiso R . . . . . 
H141 H 1.0699 0.2244 0.6438 0.0482 1.0000 Uiso R . . . . . 
H151 H 1.4218 0.3592 0.7658 0.0563 1.0000 Uiso R . . . . . 
H153 H 1.3498 0.4380 0.6903 0.0566 1.0000 Uiso R . . . . . 
H152 H 1.2601 0.4066 0.7885 0.0557 1.0000 Uiso R . . . . . 
H181 H 0.7883 0.1250 0.4474 0.0575 1.0000 Uiso R . . . . . 
H191 H 0.9392 0.1556 0.2917 0.0603 1.0000 Uiso R . . . . . 
H201 H 0.8844 0.3107 0.2399 0.0499 1.0000 Uiso R . . . . . 
H511 H 0.5296 0.7322 1.0732 0.0344 1.0000 Uiso R . . . . . 
H512 H 0.4276 0.7120 0.9448 0.0361 1.0000 Uiso R . . . . . 
H521 H 0.6796 0.8357 1.0126 0.0425 1.0000 Uiso R . . . . . 
H522 H 0.5457 0.8309 0.8905 0.0420 1.0000 Uiso R . . . . . 
H531 H 0.8669 0.7968 0.9006 0.0377 1.0000 Uiso R . . . . . 
H541 H 0.7006 0.7532 0.7151 0.0423 1.0000 Uiso R . . . . . 
H551 H 0.5694 0.6259 0.6981 0.0394 1.0000 Uiso R . . . . . 
H561 H 0.4834 0.5843 0.8698 0.0307 1.0000 Uiso R . . . . . 
H571 H 0.6812 0.6150 1.0593 0.0266 1.0000 Uiso R . . . . . 
H631 H 1.3569 0.5048 1.0636 0.0587 1.0000 Uiso R . . . . . 
H632 H 1.2687 0.5815 0.9877 0.0585 1.0000 Uiso R . . . . . 
H633 H 1.1695 0.4959 0.9800 0.0586 1.0000 Uiso R . . . . . 
H642 H 1.2341 0.4533 1.2285 0.0608 1.0000 Uiso R . . . . . 
H643 H 1.0886 0.5042 1.2659 0.0610 1.0000 Uiso R . . . . . 
H641 H 1.0444 0.4518 1.1491 0.0606 1.0000 Uiso R . . . . . 
H651 H 1.3936 0.5955 1.2477 0.0721 1.0000 Uiso R . . . . . 
H653 H 1.2329 0.6370 1.2763 0.0716 1.0000 Uiso R . . . . . 
H652 H 1.3072 0.6706 1.1744 0.0710 1.0000 Uiso R . . . . . 
H681 H 0.7619 0.3421 0.9916 0.0464 1.0000 Uiso R . . . . . 
H691 H 0.9156 0.3644 0.8362 0.0491 1.0000 Uiso R . . . . . 
H701 H 0.8457 0.5127 0.7606 0.0398 1.0000 Uiso R . . . . . 
loop_
_atom_site_aniso_label
_atom_site_aniso_U_11
_atom_site_aniso_U_22
_atom_site_aniso_U_33
_atom_site_aniso_U_23
_atom_site_aniso_U_13
_atom_site_aniso_U_12
C1 0.0279(8) 0.0281(7) 0.0304(7) -0.0021(5) 0.0081(6) -0.0014(6) 
C2 0.0310(8) 0.0228(6) 0.0289(6) -0.0019(5) 0.0041(6) -0.0003(6) 
C3 0.0233(7) 0.0204(6) 0.0283(6) 0.0061(5) 0.0023(5) -0.0011(5) 
C4 0.0278(7) 0.0295(7) 0.0246(6) 0.0063(5) 0.0048(5) 0.0034(6) 
C5 0.0291(8) 0.0313(7) 0.0242(6) -0.0005(5) 0.0015(6) 0.0050(6) 
C6 0.0191(7) 0.0238(6) 0.0292(6) -0.0028(5) -0.0000(5) -0.0021(5) 
C7 0.0218(7) 0.0231(6) 0.0236(6) 0.0015(5) 0.0018(5) -0.0030(5) 
N8 0.0239(6) 0.0214(5) 0.0270(5) 0.0061(5) 0.0014(4) -0.0031(5) 
C9 0.0254(7) 0.0190(6) 0.0212(6) -0.0002(5) 0.0026(5) -0.0012(5) 
O10 0.0228(5) 0.0263(5) 0.0384(5) 0.0049(4) 0.0060(4) -0.0024(4) 
O11 0.0233(5) 0.0233(5) 0.0288(5) 0.0049(4) 0.0033(4) -0.0010(4) 
C12 0.0252(8) 0.0238(7) 0.0299(7) 0.0027(5) 0.0028(6) 0.0025(6) 
C13 0.0402(10) 0.0306(8) 0.0470(9) 0.0014(7) 0.0186(8) 0.0083(7) 
C14 0.0354(9) 0.0247(7) 0.0341(7) 0.0059(6) 0.0027(6) 0.0035(6) 
C15 0.0357(9) 0.0357(8) 0.0359(8) 0.0027(7) -0.0063(7) -0.0030(7) 
C16 0.0253(8) 0.0252(7) 0.0314(7) -0.0026(6) -0.0021(6) -0.0023(6) 
O17 0.0335(6) 0.0242(5) 0.0454(6) 0.0016(5) -0.0018(5) -0.0005(4) 
C18 0.0387(10) 0.0246(8) 0.0669(12) -0.0052(8) -0.0126(9) 0.0047(7) 
C19 0.0389(10) 0.0405(10) 0.0669(12) -0.0179(9) -0.0028(9) 0.0139(8) 
C20 0.0344(9) 0.042(1) 0.0431(9) -0.0094(7) 0.0046(7) 0.0072(7) 
C51 0.0273(8) 0.0328(8) 0.0293(7) -0.0015(6) 0.0042(6) 0.0073(6) 
C52 0.0390(9) 0.0268(7) 0.0364(8) 0.0024(6) 0.0053(7) 0.0098(7) 
C53 0.0294(8) 0.0266(7) 0.0390(8) 0.0112(6) 0.0079(7) 0.0049(6) 
C54 0.0382(9) 0.0383(8) 0.0283(7) 0.0120(6) 0.0116(6) 0.0145(7) 
C55 0.0361(9) 0.0404(8) 0.0223(6) 0.0017(6) 0.0045(6) 0.0137(7) 
C56 0.0203(7) 0.0287(7) 0.0267(6) -0.0006(5) 0.0026(5) 0.0030(5) 
C57 0.0207(7) 0.0254(6) 0.0238(6) 0.0026(5) 0.0045(5) 0.0021(5) 
N58 0.0237(6) 0.0254(6) 0.0304(6) 0.0076(5) 0.0031(5) 0.0005(5) 
C59 0.0241(7) 0.0221(6) 0.0286(6) 0.0001(5) 0.0040(5) 0.0002(5) 
O60 0.0251(6) 0.0337(6) 0.0543(7) 0.0090(5) 0.0094(5) -0.0037(5) 
O61 0.0194(5) 0.0303(5) 0.0301(5) 0.0066(4) 0.0032(4) 0.0040(4) 
C62 0.0213(7) 0.0354(8) 0.0350(7) 0.0040(6) 0.0023(6) 0.0077(6) 
C63 0.0332(9) 0.0416(9) 0.0465(9) 0.0056(7) 0.0158(7) 0.0127(7) 
C64 0.0345(9) 0.0454(10) 0.0437(8) 0.0173(8) 0.0086(7) 0.0151(8) 
C65 0.0313(9) 0.0564(12) 0.0484(9) -0.0057(9) -0.0082(8) 0.0063(9) 
C66 0.0253(7) 0.0267(7) 0.0271(6) -0.0024(5) 0.0029(5) -0.0011(6) 
O67 0.0322(6) 0.0283(5) 0.0409(6) 0.0037(4) 0.0088(5) 0.0006(5) 
C68 0.0357(9) 0.0242(7) 0.0521(9) -0.0009(7) 0.0018(8) 0.0003(7) 
C69 0.0359(9) 0.0339(9) 0.0513(10) -0.0097(7) 0.0052(8) 0.0095(7) 
C70 0.0319(8) 0.0366(8) 0.0349(7) -0.0044(6) 0.0082(6) 0.0068(7) 

_refine_ls_extinction_coef 13(3) 
_refine_ls_extinction_method 
    'Larson (1970), Equation 22'
_oxford_refine_ls_scale 5.43(8) 
loop_
 _geom_bond_atom_site_label_1
 _geom_bond_site_symmetry_1
 _geom_bond_atom_site_label_2
 _geom_bond_site_symmetry_2
 _geom_bond_distance
 _geom_bond_publ_flag
C1 . C2 . 1.544(2)    yes
C1 . C7 . 1.550(2)    yes
C1 . H11 . 0.956    no
C1 . H12 . 0.966    no
C2 . C3 . 1.536(2)    yes
C2 . H21 . 0.954    no
C2 . H22 . 0.956    no
C3 . C4 . 1.509(2)    yes
C3 . N8 . 1.4653(17)    yes
C3 . H31 . 0.983    no
C4 . C5 . 1.324(2)    yes
C4 . H41 . 0.941    no
C5 . C6 . 1.513(2)    yes
C5 . H51 . 0.958    no
C6 . C7 . 1.5565(18)    yes
C6 . C16 . 1.496(2)    yes
C6 . H61 . 0.978    no
C7 . N8 . 1.4614(18)    yes
C7 . H71 . 0.975    no
N8 . C9 . 1.348(2)    yes
C9 . O10 . 1.2228(19)    yes
C9 . O11 . 1.3509(17)    yes
O11 . C12 . 1.4680(18)    yes
C12 . C13 . 1.525(2)    yes
C12 . C14 . 1.524(2)    yes
C12 . C15 . 1.518(2)    yes
C13 . H131 . 0.975    no
C13 . H132 . 0.958    no
C13 . H133 . 0.959    no
C14 . H142 . 0.969    no
C14 . H143 . 0.966    no
C14 . H141 . 0.954    no
C15 . H151 . 0.971    no
C15 . H153 . 0.967    no
C15 . H152 . 0.971    no
C16 . O17 . 1.369(2)    yes
C16 . C20 . 1.348(2)    yes
O17 . C18 . 1.373(2)    yes
C18 . C19 . 1.333(3)    yes
C18 . H181 . 0.942    no
C19 . C20 . 1.428(3)    yes
C19 . H191 . 0.934    no
C20 . H201 . 0.955    no
C51 . C52 . 1.542(2)    yes
C51 . C57 . 1.552(2)    yes
C51 . H511 . 0.977    no
C51 . H512 . 0.976    no
C52 . C53 . 1.537(2)    yes
C52 . H521 . 0.968    no
C52 . H522 . 0.973    no
C53 . C54 . 1.506(2)    yes
C53 . N58 . 1.4627(18)    yes
C53 . H531 . 0.975    no
C54 . C55 . 1.327(3)    yes
C54 . H541 . 0.944    no
C55 . C56 . 1.516(2)    yes
C55 . H551 . 0.946    no
C56 . C57 . 1.5464(19)    yes
C56 . C66 . 1.495(2)    yes
C56 . H561 . 0.966    no
C57 . N58 . 1.4638(19)    yes
C57 . H571 . 0.965    no
N58 . C59 . 1.345(2)    yes
C59 . O60 . 1.222(2)    yes
C59 . O61 . 1.3523(17)    yes
O61 . C62 . 1.4749(18)    yes
C62 . C63 . 1.520(2)    yes
C62 . C64 . 1.518(2)    yes
C62 . C65 . 1.520(3)    yes
C63 . H631 . 0.975    no
C63 . H632 . 0.974    no
C63 . H633 . 0.981    no
C64 . H642 . 0.970    no
C64 . H643 . 0.974    no
C64 . H641 . 0.962    no
C65 . H651 . 0.961    no
C65 . H653 . 0.953    no
C65 . H652 . 0.957    no
C66 . O67 . 1.3748(19)    yes
C66 . C70 . 1.351(2)    yes
O67 . C68 . 1.370(2)    yes
C68 . C69 . 1.338(3)    yes
C68 . H681 . 0.947    no
C69 . C70 . 1.434(3)    yes
C69 . H691 . 0.927    no
C70 . H701 . 0.933    no
loop_
 _geom_angle_atom_site_label_1
 _geom_angle_site_symmetry_1
 _geom_angle_atom_site_label_2
 _geom_angle_site_symmetry_2
 _geom_angle_atom_site_label_3
 _geom_angle_site_symmetry_3
 _geom_angle
 _geom_angle_publ_flag
C2 . C1 . C7 . 105.57(12)    yes
C2 . C1 . H11 . 110.3    no
C7 . C1 . H11 . 111.8    no
C2 . C1 . H12 . 111.4    no
C7 . C1 . H12 . 109.9    no
H11 . C1 . H12 . 107.9    no
C1 . C2 . C3 . 102.78(11)    yes
C1 . C2 . H21 . 112.0    no
C3 . C2 . H21 . 109.7    no
C1 . C2 . H22 . 112.8    no
C3 . C2 . H22 . 112.6    no
H21 . C2 . H22 . 106.9    no
C2 . C3 . C4 . 110.64(12)    yes
C2 . C3 . N8 . 100.21(11)    yes
C4 . C3 . N8 . 108.56(12)    yes
C2 . C3 . H31 . 112.6    no
C4 . C3 . H31 . 112.9    no
N8 . C3 . H31 . 111.2    no
C3 . C4 . C5 . 120.98(13)    yes
C3 . C4 . H41 . 119.2    no
C5 . C4 . H41 . 119.8    no
C4 . C5 . C6 . 122.62(13)    yes
C4 . C5 . H51 . 119.7    no
C6 . C5 . H51 . 117.6    no
C5 . C6 . C7 . 109.79(12)    yes
C5 . C6 . C16 . 110.76(12)    yes
C7 . C6 . C16 . 113.99(12)    yes
C5 . C6 . H61 . 108.2    no
C7 . C6 . H61 . 106.8    no
C16 . C6 . H61 . 107.1    no
C1 . C7 . C6 . 110.58(12)    yes
C1 . C7 . N8 . 101.67(11)    yes
C6 . C7 . N8 . 108.84(11)    yes
C1 . C7 . H71 . 112.2    no
C6 . C7 . H71 . 112.4    no
N8 . C7 . H71 . 110.6    no
C3 . N8 . C7 . 104.98(11)    yes
C3 . N8 . C9 . 122.20(12)    yes
C7 . N8 . C9 . 129.49(12)    yes
N8 . C9 . O10 . 123.54(13)    yes
N8 . C9 . O11 . 110.87(12)    yes
O10 . C9 . O11 . 125.52(14)    yes
C9 . O11 . C12 . 119.49(12)    yes
O11 . C12 . C13 . 109.83(12)    yes
O11 . C12 . C14 . 102.14(12)    yes
C13 . C12 . C14 . 110.17(13)    yes
O11 . C12 . C15 . 110.43(13)    yes
C13 . C12 . C15 . 112.87(15)    yes
C14 . C12 . C15 . 110.89(13)    yes
C12 . C13 . H131 . 109.7    no
C12 . C13 . H132 . 110.1    no
H131 . C13 . H132 . 109.4    no
C12 . C13 . H133 . 109.5    no
H131 . C13 . H133 . 108.8    no
H132 . C13 . H133 . 109.3    no
C12 . C14 . H142 . 109.4    no
C12 . C14 . H143 . 111.1    no
H142 . C14 . H143 . 108.1    no
C12 . C14 . H141 . 110.6    no
H142 . C14 . H141 . 108.2    no
H143 . C14 . H141 . 109.3    no
C12 . C15 . H151 . 109.1    no
C12 . C15 . H153 . 109.8    no
H151 . C15 . H153 . 109.0    no
C12 . C15 . H152 . 111.1    no
H151 . C15 . H152 . 108.7    no
H153 . C15 . H152 . 109.0    no
C6 . C16 . O17 . 115.57(14)    yes
C6 . C16 . C20 . 134.16(15)    yes
O17 . C16 . C20 . 110.21(15)    yes
C16 . O17 . C18 . 105.97(15)    yes
O17 . C18 . C19 . 110.80(17)    yes
O17 . C18 . H181 . 120.3    no
C19 . C18 . H181 . 128.9    no
C18 . C19 . C20 . 106.56(18)    yes
C18 . C19 . H191 . 125.5    no
C20 . C19 . H191 . 128.0    no
C19 . C20 . C16 . 106.46(18)    yes
C19 . C20 . H201 . 127.4    no
C16 . C20 . H201 . 126.2    no
C52 . C51 . C57 . 105.54(12)    yes
C52 . C51 . H511 . 111.3    no
C57 . C51 . H511 . 109.3    no
C52 . C51 . H512 . 112.4    no
C57 . C51 . H512 . 110.6    no
H511 . C51 . H512 . 107.6    no
C51 . C52 . C53 . 103.05(12)    yes
C51 . C52 . H521 . 111.5    no
C53 . C52 . H521 . 107.7    no
C51 . C52 . H522 . 112.2    no
C53 . C52 . H522 . 112.9    no
H521 . C52 . H522 . 109.3    no
C52 . C53 . C54 . 109.20(14)    yes
C52 . C53 . N58 . 100.39(12)    yes
C54 . C53 . N58 . 108.82(13)    yes
C52 . C53 . H531 . 114.0    no
C54 . C53 . H531 . 113.2    no
N58 . C53 . H531 . 110.4    no
C53 . C54 . C55 . 121.12(14)    yes
C53 . C54 . H541 . 118.6    no
C55 . C54 . H541 . 120.2    no
C54 . C55 . C56 . 122.23(14)    yes
C54 . C55 . H551 . 121.1    no
C56 . C55 . H551 . 116.7    no
C55 . C56 . C57 . 109.86(13)    yes
C55 . C56 . C66 . 110.78(12)    yes
C57 . C56 . C66 . 113.34(12)    yes
C55 . C56 . H561 . 107.6    no
C57 . C56 . H561 . 108.6    no
C66 . C56 . H561 . 106.5    no
C56 . C57 . C51 . 110.67(12)    yes
C56 . C57 . N58 . 108.77(11)    yes
C51 . C57 . N58 . 101.63(12)    yes
C56 . C57 . H571 . 111.2    no
C51 . C57 . H571 . 113.2    no
N58 . C57 . H571 . 111.0    no
C57 . N58 . C53 . 105.16(12)    yes
C57 . N58 . C59 . 129.69(12)    yes
C53 . N58 . C59 . 122.36(13)    yes
N58 . C59 . O60 . 123.24(14)    yes
N58 . C59 . O61 . 111.17(13)    yes
O60 . C59 . O61 . 125.52(15)    yes
C59 . O61 . C62 . 119.28(12)    yes
O61 . C62 . C63 . 110.20(13)    yes
O61 . C62 . C64 . 103.18(13)    yes
C63 . C62 . C64 . 109.69(15)    yes
O61 . C62 . C65 . 109.82(14)    yes
C63 . C62 . C65 . 112.62(16)    yes
C64 . C62 . C65 . 110.93(16)    yes
C62 . C63 . H631 . 109.5    no
C62 . C63 . H632 . 109.5    no
H631 . C63 . H632 . 109.4    no
C62 . C63 . H633 . 110.4    no
H631 . C63 . H633 . 109.8    no
H632 . C63 . H633 . 108.2    no
C62 . C64 . H642 . 110.3    no
C62 . C64 . H643 . 108.7    no
H642 . C64 . H643 . 107.6    no
C62 . C64 . H641 . 110.1    no
H642 . C64 . H641 . 110.6    no
H643 . C64 . H641 . 109.4    no
C62 . C65 . H651 . 109.4    no
C62 . C65 . H653 . 110.2    no
H651 . C65 . H653 . 108.6    no
C62 . C65 . H652 . 111.8    no
H651 . C65 . H652 . 108.0    no
H653 . C65 . H652 . 108.8    no
C56 . C66 . O67 . 115.96(13)    yes
C56 . C66 . C70 . 134.49(15)    yes
O67 . C66 . C70 . 109.54(14)    yes
C66 . O67 . C68 . 106.70(13)    yes
O67 . C68 . C69 . 110.55(16)    yes
O67 . C68 . H681 . 122.1    no
C69 . C68 . H681 . 127.4    no
C68 . C69 . C70 . 106.46(16)    yes
C68 . C69 . H691 . 125.8    no
C70 . C69 . H691 . 127.8    no
C69 . C70 . C66 . 106.75(15)    yes
C69 . C70 . H701 . 127.0    no
C66 . C70 . H701 . 126.3    no
loop_
 _geom_hbond_atom_site_label_D
 _geom_hbond_site_symmetry_D
 _geom_hbond_atom_site_label_H
 _geom_hbond_site_symmetry_H
 _geom_hbond_atom_site_label_A
 _geom_hbond_site_symmetry_A
 _geom_hbond_angle_DHA
 _geom_hbond_distance_DH
 _geom_hbond_distance_HA
 _geom_hbond_distance_DA
 _geom_hbond_publ_flag
C18 . H181 . O10 2_746 155 0.94 2.37 3.244(2)    yes
C68 . H681 . O60 2_747 138 0.95 2.48 3.246(2)    yes


_iucr_refine_instructions_details
;
#
# Punched on 15/02/22 at 12:32:43
#
#LIST     12                                                                    
BLOCK SCALE X'S  U'S 
CONT EXTPARAM 
CONT ENANTIO 
RIDE C   (   1,X'S) H   (  11,X'S) H   (  12,X'S) 
RIDE C   (   2,X'S) H   (  21,X'S) H   (  22,X'S) 
RIDE C   (   3,X'S) H   (  31,X'S) 
RIDE C   (   4,X'S) H   (  41,X'S) 
RIDE C   (   5,X'S) H   (  51,X'S) 
RIDE C   (   6,X'S) H   (  61,X'S) 
RIDE C   (   7,X'S) H   (  71,X'S) 
RIDE C   (  13,X'S) H   ( 131,X'S) H   ( 132,X'S) H   ( 133,X'S) 
RIDE C   (  14,X'S) H   ( 142,X'S) H   ( 143,X'S) H   ( 141,X'S) 
RIDE C   (  15,X'S) H   ( 151,X'S) H   ( 153,X'S) H   ( 152,X'S) 
RIDE C   (  18,X'S) H   ( 181,X'S) 
RIDE C   (  19,X'S) H   ( 191,X'S) 
RIDE C   (  20,X'S) H   ( 201,X'S) 
RIDE C   (  51,X'S) H   ( 511,X'S) H   ( 512,X'S) 
RIDE C   (  52,X'S) H   ( 521,X'S) H   ( 522,X'S) 
RIDE C   (  53,X'S) H   ( 531,X'S) 
RIDE C   (  54,X'S) H   ( 541,X'S) 
RIDE C   (  55,X'S) H   ( 551,X'S) 
RIDE C   (  56,X'S) H   ( 561,X'S) 
RIDE C   (  57,X'S) H   ( 571,X'S) 
RIDE C   (  63,X'S) H   ( 631,X'S) H   ( 632,X'S) H   ( 633,X'S) 
RIDE C   (  64,X'S) H   ( 642,X'S) H   ( 643,X'S) H   ( 641,X'S) 
RIDE C   (  65,X'S) H   ( 651,X'S) H   ( 653,X'S) H   ( 652,X'S) 
RIDE C   (  68,X'S) H   ( 681,X'S) 
RIDE C   (  69,X'S) H   ( 691,X'S) 
RIDE C   (  70,X'S) H   ( 701,X'S) 
END                                                                             
#
# Punched on 15/02/22 at 12:32:43
#
#LIST     16                                                                    
NO 
REM   HREST   START (DO NOT REMOVE THIS LINE) 
REM   HREST   END (DO NOT REMOVE THIS LINE) 
END                                                                             
;
 

# Manually omitted reflections

loop_
_oxford_refln_omitted_index_h
_oxford_refln_omitted_index_k
_oxford_refln_omitted_index_l
_oxford_refln_omitted_flag
_oxford_refln_omitted_details
  -9  -5   8  x   .
  -1 -11  12  x   .

#==============================================================================
data_6
#============================================================================== 

_audit_creation_date        "2022-01-19"
_audit_creation_method 'CRYSTALS_ver_*****_build_8199 '

_oxford_structure_analysis_title  '7554'
_chemical_name_systematic         .
_chemical_melting_point           'not measured'

_cell_length_a                    6.13100(10)
_cell_length_b                    15.83460(10)
_cell_length_c                    16.66730(10)
_cell_angle_alpha                 90
_cell_angle_beta                  90
_cell_angle_gamma                 90
_cell_volume                      1618.09(3)
 
_symmetry_cell_setting            'orthorhombic' 
_symmetry_space_group_name_H-M    'P 21 21 21 ' 
_symmetry_space_group_name_Hall   'P 2ac 2ab' 
loop_
 _symmetry_equiv_pos_as_xyz
 'x,y,z'
 '-x+1/2,-y,z+1/2'
 'x+1/2,-y+1/2,-z'
 '-x,y+1/2,-z+1/2'

loop_
_atom_type_symbol
_atom_type_scat_dispersion_real
_atom_type_scat_dispersion_imag
_atom_type_scat_Cromer_Mann_a1
_atom_type_scat_Cromer_Mann_b1
_atom_type_scat_Cromer_Mann_a2
_atom_type_scat_Cromer_Mann_b2
_atom_type_scat_Cromer_Mann_a3
_atom_type_scat_Cromer_Mann_b3
_atom_type_scat_Cromer_Mann_a4
_atom_type_scat_Cromer_Mann_b4
_atom_type_scat_Cromer_Mann_c
_atom_type_scat_source  
 C       0.0181   0.0091   2.3100  20.8439   1.0200  10.2075   1.5886   0.5687
   0.8650  51.6512   0.2156 'International Tables Vol C 4.2.6.8 and 6.1.1.4'
 H       0.0000   0.0000   0.4930  10.5109   0.3229  26.1257   0.1402   3.1424
   0.0408  57.7998   0.0030 'International Tables Vol C 4.2.6.8 and 6.1.1.4'
 N       0.0311   0.0180  12.2126   0.0057   3.1322   9.8933   2.0125  28.9975
   1.1663   0.5826 -11.5290 'International Tables Vol C 4.2.6.8 and 6.1.1.4'
 O       0.0492   0.0322   3.0485  13.2771   2.2868   5.7011   1.5463   0.3239
   0.8670  32.9089   0.2508 'International Tables Vol C 4.2.6.8 and 6.1.1.4'
 
 
_cell_formula_units_Z                    4

# Given Formula = C16 H26 N2 O3 
# Dc =      1.21 Fooo =    640.00 Mu =      6.71 M =    294.39
# Found Formula = C16 H26 N2 O3 
# Dc =      1.21 FOOO =    640.00 Mu =      6.71 M =    294.39

_chemical_formula_sum             'C16 H26 N2 O3'
_chemical_formula_moiety          'C16 H26 N2 O3'
_chemical_compound_source                .
_chemical_formula_weight            294.39
 
 
_cell_measurement_reflns_used        17795
_cell_measurement_theta_min             3.82
_cell_measurement_theta_max            76.18
_cell_measurement_temperature          150
 
_exptl_crystal_description        'block' 
_exptl_crystal_colour             'clear_pale_colourless' 
_exptl_crystal_size_min           0.19 
_exptl_crystal_size_mid           0.20 
_exptl_crystal_size_max           0.27 
 
_exptl_crystal_density_diffrn     1.208 
_exptl_crystal_density_meas       'not measured' 
_exptl_crystal_density_method     'not measured' 
# Non-dispersive F(000): 
_exptl_crystal_F_000              640 
_exptl_absorpt_coefficient_mu     0.671 
 
# Sheldrick geometric approximatio 0.87 0.88 
_exptl_absorpt_correction_type    multi-scan 
_exptl_absorpt_process_details 
; 
 CrysAlisPro (Rigaku Oxford Diffraction, 2017) 
; 
_exptl_absorpt_correction_T_min   0.81 
_exptl_absorpt_correction_T_max   0.88 
_diffrn_measurement_device_type   'Oxford Diffraction SuperNova' 
_diffrn_measurement_device        'Area' 
_diffrn_radiation_monochromator   'focussing mirrors' 
_diffrn_radiation_type            'Cu K\a'
_diffrn_radiation_wavelength           1.54184
_diffrn_measurement_method        \w 
 
# If a reference occurs more than once, delete the author 
# and date from subsequent references. 
_computing_data_collection        'SuperNova, (Oxford Diffraction, 2010)' 
_computing_cell_refinement 
; 
 CrysAlisPro (Rigaku Oxford Diffraction, 2017) 
; 
_computing_data_reduction 
; 
 CrysAlisPro (Rigaku Oxford Diffraction, 2017) 
; 
_computing_structure_solution     'Superflip (Palatinus & Chapuis, 2007)' 
_computing_structure_refinement   'CRYSTALS (Betteridge et al., 2003)' 
_computing_publication_material   'CRYSTALS (Betteridge et al., 2003)' 
_computing_molecular_graphics     'CAMERON (Watkin et al., 1996)' 
 
_diffrn_standards_interval_time   . 
_diffrn_standards_interval_count  . 
_diffrn_standards_number          0 
_diffrn_standards_decay_%         . 
 
_diffrn_ambient_temperature        150
_diffrn_reflns_number             21949 
_diffrn_reflns_av_unetI/netI      0.033 
_reflns_number_total              3363 
_diffrn_reflns_av_R_equivalents   0.026 
_diffrn_reflns_av_sigmaI/netI     0.0409
# Number of reflections without Friedels Law is 3363 
# Number of reflections with Friedels Law is 1961 
# Theoretical number of reflections is about 1689 
 
 
_diffrn_reflns_theta_min          3.851 
_diffrn_reflns_theta_max          75.975 
_diffrn_measured_fraction_theta_max 0.998 
 
_diffrn_reflns_theta_full         75.975 
_diffrn_measured_fraction_theta_full 0.998 
 
 
_diffrn_reflns_limit_h_min        -7 
_diffrn_reflns_limit_h_max        7 
_diffrn_reflns_limit_k_min        -19 
_diffrn_reflns_limit_k_max        19 
_diffrn_reflns_limit_l_min        -19 
_diffrn_reflns_limit_l_max        20 
_reflns_limit_h_min               -7 
_reflns_limit_h_max               7 
_reflns_limit_k_min               0 
_reflns_limit_k_max               19 
_reflns_limit_l_min               0 
_reflns_limit_l_max               20 
 
_oxford_diffrn_Wilson_B_factor    2.51 
_oxford_diffrn_Wilson_scale       0.03 
 
_atom_sites_solution_primary      other  #heavy,direct,difmap,geom,iterative
# _atom_sites_solution_secondary  difmap
_atom_sites_solution_hydrogens    difmap
 
_refine_diff_density_min          -0.07 
_refine_diff_density_max          0.06 
 
 
# The current dictionary definitions do not cover the 
# situation where the reflections used for refinement were 
# selected by a user-defined sigma threshold 
 
# Explicitly named reflections are ALWAYS excluded from R&wR 
 
# The values actually used during refinement 
# These are labelled "all" for compatibility with PLATON 
_oxford_refine_reflns_threshold_expression       I>-3.0\s(I)
_refine_ls_number_restraints      0 
_refine_ls_number_parameters      191 
_refine_ls_number_reflns          3363 
_refine_ls_R_factor_ref           0.0270 
_refine_ls_wR_factor_ref          0.0715 
_refine_ls_goodness_of_fit_ref    1.0052 
_refine_ls_shift/su_max           0.0004065 
_refine_ls_shift/su_mean          0.0000392 
 
 
# Computed with I/sigma = -10 
_reflns_number_all                3363 
_refine_ls_R_factor_all           0.0270 
_refine_ls_wR_factor_all          0.0715 
 
# Computed with I/sigma = +2 a la SHELX 
_reflns_threshold_expression                I>2.0\s(I)
_reflns_number_gt                 3309 
_refine_ls_R_factor_gt            0.0266 
_refine_ls_wR_factor_gt           0.0710 
 
# For an explanation, see Cooper & Watkin, Acta Cryst. (2016). B72, 661-683 
_oxford_Hooft_y                   -0.02(4) # for 1222 Friedel pairs 
_oxford_Bijvoet_difference        -0.03(3) # for 1222 Friedel pairs 
# (Similar to the Parsons(q).) 
_oxford_refined_Flack_x           -0.04(12) # for 1402 Friedel pairs 
_refine_ls_abs_structure_Flack    -0.03(3) 
_refine_ls_abs_structure_details 
; 
 Parsons, Flack & Wagner (2013), 
 1222 Friedel Pairs 
; 
 
# choose from: 
# rm (reference molecule of known chirality), 
# ad (anomolous dispersion - Flack), rmad (rm and ad), 
# syn (from synthesis), unk (unknown) or . (not applicable). 
_chemical_absolute_configuration  'ad' 
 
 
_refine_ls_structure_factor_coef  Fsqd 
_refine_ls_matrix_type            full
_refine_ls_hydrogen_treatment     constr         #undef, noref, refall,
                                                 # refxyz, refU, constr or mixed
_refine_ls_weighting_scheme       calc 
_refine_ls_weighting_details 
;
 Method= Modified Sheldrick 
 w=1/[\s^2^(F^2^) + ( 0.05P)^2^ + 0.14P] 
 ,where P=(max(Fo^2^,0) + 2Fc^2^)/3 
;
# Insert your own references if required - in alphabetical order 
_publ_section_references 
; 
Betteridge, P.W., Carruthers, J.R., Cooper, R.I., 
Prout, K. & Watkin, D.J. (2003). J. Appl. Cryst. 36, 1487. 
 
Oxford Diffraction, (2010). Supernova User Manual. 
 
Palatinus, L. & Chapuis, G. (2007). J. Appl. Cryst. 40, 786-790. 
 
Parsons,S., Flack, H.D. and Wagner, T. Acta Cryst. (2013). B69, 249-259 
 
Rigaku Oxford Diffraction (2017). CrysAlisPro. 
 
Watkin, D.J., Prout, C.K. & Pearce, L.J. (1996). CAMERON, Chemical 
Crystallography Laboratory, Oxford, UK. 
; 

# Uequiv = arithmetic mean of Ui i.e. Ueqiv = (U1+U2+U3)/3

# Replace last . with number of unfound hydrogen atoms attached to an atom.

# ..._refinement_flags_... 
# . no refinement constraints           S special position constraint on site
# G rigid group refinement of site      R riding atom
# D distance or angle restraint on site T thermal displacement constraints
# U Uiso or Uij restraint (rigid bond)  P partial occupancy constraint


loop_
_atom_site_label
_atom_site_type_symbol
_atom_site_fract_x
_atom_site_fract_y
_atom_site_fract_z
_atom_site_U_iso_or_equiv
_atom_site_occupancy
_atom_site_adp_type
_atom_site_refinement_flags_posn
_atom_site_refinement_flags_adp
_atom_site_refinement_flags_occupancy
_atom_site_disorder_assembly
_atom_site_disorder_group
_atom_site_attached_hydrogens
N1 N 0.38039(13) 0.32933(5) 0.19749(4) 0.0231 1.0000 Uani . . . . . . 
C2 C 0.14874(15) 0.32210(6) 0.17592(5) 0.0216 1.0000 Uani . . . . . . 
C3 C 0.12708(16) 0.38407(6) 0.10389(6) 0.0255 1.0000 Uani . . . . . . 
C4 C 0.36301(18) 0.39855(6) 0.07363(6) 0.0293 1.0000 Uani . . . . . . 
C5 C 0.49488(16) 0.33197(6) 0.12054(5) 0.0245 1.0000 Uani . . . . . . 
C6 C 0.46720(17) 0.24630(6) 0.08213(5) 0.0251 1.0000 Uani . . . . . . 
C7 C 0.28983(16) 0.20012(6) 0.09552(5) 0.0246 1.0000 Uani . . . . . . 
C8 C 0.10576(16) 0.22986(6) 0.14864(5) 0.0222 1.0000 Uani . . . . . . 
N9 N 0.06049(13) 0.16680(5) 0.21091(5) 0.0239 1.0000 Uani . . . . . . 
C10 C -0.14013(16) 0.18384(7) 0.25537(6) 0.0329 1.0000 Uani . . . . . . 
C11 C -0.19263(17) 0.10879(8) 0.30869(7) 0.0357 1.0000 Uani . . . . . . 
O12 O -0.01892(12) 0.09204(5) 0.36313(4) 0.0304 1.0000 Uani . . . . . . 
C13 C 0.17729(18) 0.07635(7) 0.31976(7) 0.0335 1.0000 Uani . . . . . . 
C14 C 0.23742(15) 0.15117(6) 0.26739(6) 0.0290 1.0000 Uani . . . . . . 
C15 C 0.46596(15) 0.36605(6) 0.26402(5) 0.0228 1.0000 Uani . . . . . . 
O16 O 0.65666(12) 0.38628(5) 0.27057(4) 0.0306 1.0000 Uani . . . . . . 
O17 O 0.31173(12) 0.37349(5) 0.32125(4) 0.0274 1.0000 Uani . . . . . . 
C18 C 0.37247(18) 0.39491(7) 0.40447(6) 0.0303 1.0000 Uani . . . . . . 
C19 C 0.1532(2) 0.39278(8) 0.44648(7) 0.0422 1.0000 Uani . . . . . . 
C20 C 0.5239(2) 0.32782(9) 0.43763(7) 0.0441 1.0000 Uani . . . . . . 
C21 C 0.4720(2) 0.48291(7) 0.40821(7) 0.0440 1.0000 Uani . . . . . . 
H21 H 0.0576 0.3372 0.2211 0.0247 1.0000 Uiso R . . . . . 
H32 H 0.0603 0.4363 0.1218 0.0314 1.0000 Uiso R . . . . . 
H31 H 0.0347 0.3596 0.0643 0.0295 1.0000 Uiso R . . . . . 
H41 H 0.4134 0.4554 0.0896 0.0355 1.0000 Uiso R . . . . . 
H42 H 0.3738 0.3912 0.0155 0.0346 1.0000 Uiso R . . . . . 
H51 H 0.6497 0.3466 0.1289 0.0269 1.0000 Uiso R . . . . . 
H61 H 0.5812 0.2265 0.0471 0.0301 1.0000 Uiso R . . . . . 
H71 H 0.2736 0.1453 0.0721 0.0294 1.0000 Uiso R . . . . . 
H81 H -0.0277 0.2307 0.1148 0.0251 1.0000 Uiso R . . . . . 
H101 H -0.1232 0.2360 0.2879 0.0411 1.0000 Uiso R . . . . . 
H102 H -0.2586 0.1912 0.2162 0.0384 1.0000 Uiso R . . . . . 
H111 H -0.3218 0.1192 0.3403 0.0433 1.0000 Uiso R . . . . . 
H112 H -0.2174 0.0588 0.2770 0.0421 1.0000 Uiso R . . . . . 
H131 H 0.2930 0.0661 0.3599 0.0410 1.0000 Uiso R . . . . . 
H132 H 0.1546 0.0266 0.2863 0.0405 1.0000 Uiso R . . . . . 
H141 H 0.2617 0.2007 0.3015 0.0332 1.0000 Uiso R . . . . . 
H142 H 0.3688 0.1386 0.2365 0.0372 1.0000 Uiso R . . . . . 
H192 H 0.1712 0.4072 0.5038 0.0610 1.0000 Uiso R . . . . . 
H191 H 0.0533 0.4327 0.4204 0.0596 1.0000 Uiso R . . . . . 
H193 H 0.0917 0.3370 0.4409 0.0615 1.0000 Uiso R . . . . . 
H202 H 0.5509 0.3379 0.4940 0.0655 1.0000 Uiso R . . . . . 
H201 H 0.6646 0.3289 0.4094 0.0643 1.0000 Uiso R . . . . . 
H203 H 0.4570 0.2716 0.4315 0.0638 1.0000 Uiso R . . . . . 
H212 H 0.4871 0.4992 0.4652 0.0654 1.0000 Uiso R . . . . . 
H211 H 0.3733 0.5248 0.3844 0.0629 1.0000 Uiso R . . . . . 
H213 H 0.6133 0.4854 0.3832 0.0638 1.0000 Uiso R . . . . . 
loop_
_atom_site_aniso_label
_atom_site_aniso_U_11
_atom_site_aniso_U_22
_atom_site_aniso_U_33
_atom_site_aniso_U_23
_atom_site_aniso_U_13
_atom_site_aniso_U_12
N1 0.0218(4) 0.0285(4) 0.0191(3) -0.0024(3) 0.0024(3) -0.0013(3) 
C2 0.0211(4) 0.0239(4) 0.0198(4) -0.0014(3) 0.0005(3) 0.0014(3) 
C3 0.0296(5) 0.0221(4) 0.0248(4) 0.0005(3) -0.0011(4) 0.0040(4) 
C4 0.0336(5) 0.0271(5) 0.0271(4) 0.0040(4) 0.0042(4) 0.0003(4) 
C5 0.0242(4) 0.0297(4) 0.0196(4) 0.0004(4) 0.0031(3) -0.0016(4) 
C6 0.0269(5) 0.0296(5) 0.0188(4) -0.0005(3) 0.0019(3) 0.0061(4) 
C7 0.0311(5) 0.0242(4) 0.0185(4) -0.0016(3) -0.0004(4) 0.0039(4) 
C8 0.0227(4) 0.0244(4) 0.0196(4) 0.0005(3) -0.0015(3) 0.0006(3) 
N9 0.0223(4) 0.0253(4) 0.0240(4) 0.0039(3) -0.0006(3) -0.0005(3) 
C10 0.0236(5) 0.0415(6) 0.0337(5) 0.0125(4) 0.0036(4) 0.0045(4) 
C11 0.0276(5) 0.0445(6) 0.0351(5) 0.0136(4) 0.0015(4) -0.0029(4) 
O12 0.0310(4) 0.0341(4) 0.0261(3) 0.0076(3) 0.0017(3) -0.0001(3) 
C13 0.0304(5) 0.0347(5) 0.0356(5) 0.0127(4) 0.0025(4) 0.0047(4) 
C14 0.0229(4) 0.0339(5) 0.0302(5) 0.0095(4) -0.0023(4) 0.0004(4) 
C15 0.0266(4) 0.0201(4) 0.0216(4) -0.0002(3) 0.0007(3) -0.0009(3) 
O16 0.0261(3) 0.0365(4) 0.0291(3) -0.0058(3) -0.0004(3) -0.0063(3) 
O17 0.0280(3) 0.0345(3) 0.0196(3) -0.0061(3) 0.0008(3) -0.0030(3) 
C18 0.0374(5) 0.0337(5) 0.0198(4) -0.0070(4) 0.0001(4) -0.0046(4) 
C19 0.0447(6) 0.0545(7) 0.0275(5) -0.0099(5) 0.0089(5) -0.0048(6) 
C20 0.0546(7) 0.0513(7) 0.0263(5) -0.0017(5) -0.0070(5) 0.0045(6) 
C21 0.0571(8) 0.0383(6) 0.0366(6) -0.0147(5) 0.0046(6) -0.0126(6) 

_refine_ls_extinction_method 
    'None'
_oxford_refine_ls_scale 5.80(10) 
loop_
 _geom_bond_atom_site_label_1
 _geom_bond_site_symmetry_1
 _geom_bond_atom_site_label_2
 _geom_bond_site_symmetry_2
 _geom_bond_distance
 _geom_bond_publ_flag
N1 . C2 . 1.4695(11)    yes
N1 . C5 . 1.4627(11)    yes
N1 . C15 . 1.3576(12)    yes
C2 . C3 . 1.5562(12)    yes
C2 . C8 . 1.5522(12)    yes
C2 . H21 . 0.967    no
C3 . C4 . 1.5490(14)    yes
C3 . H32 . 0.969    no
C3 . H31 . 0.952    no
C4 . C5 . 1.5416(13)    yes
C4 . H41 . 0.988    no
C4 . H42 . 0.978    no
C5 . C6 . 1.5096(13)    yes
C5 . H51 . 0.987    no
C6 . C7 . 1.3294(14)    yes
C6 . H61 . 0.963    no
C7 . C8 . 1.5097(13)    yes
C7 . H71 . 0.957    no
C8 . N9 . 1.4667(11)    yes
C8 . H81 . 0.994    no
N9 . C10 . 1.4611(12)    yes
N9 . C14 . 1.4574(12)    yes
C10 . C11 . 1.5186(14)    yes
C10 . H101 . 0.993    no
C10 . H102 . 0.984    no
C11 . O12 . 1.4241(12)    yes
C11 . H111 . 0.965    no
C11 . H112 . 0.963    no
O12 . C13 . 1.4253(13)    yes
C13 . C14 . 1.5172(13)    yes
C13 . H131 . 0.988    no
C13 . H132 . 0.976    no
C14 . H141 . 0.980    no
C14 . H142 . 0.977    no
C15 . O16 . 1.2172(12)    yes
C15 . O17 . 1.3482(11)    yes
O17 . C18 . 1.4758(11)    yes
C18 . C19 . 1.5159(16)    yes
C18 . C20 . 1.5151(17)    yes
C18 . C21 . 1.5224(15)    yes
C19 . H192 . 0.988    no
C19 . H191 . 0.982    no
C19 . H193 . 0.965    no
C20 . H202 . 0.967    no
C20 . H201 . 0.983    no
C20 . H203 . 0.986    no
C21 . H212 . 0.989    no
C21 . H211 . 0.981    no
C21 . H213 . 0.962    no
loop_
 _geom_angle_atom_site_label_1
 _geom_angle_site_symmetry_1
 _geom_angle_atom_site_label_2
 _geom_angle_site_symmetry_2
 _geom_angle_atom_site_label_3
 _geom_angle_site_symmetry_3
 _geom_angle
 _geom_angle_publ_flag
C2 . N1 . C5 . 104.57(7)    yes
C2 . N1 . C15 . 127.35(8)    yes
C5 . N1 . C15 . 121.23(8)    yes
N1 . C2 . C3 . 102.84(7)    yes
N1 . C2 . C8 . 108.00(7)    yes
C3 . C2 . C8 . 110.66(7)    yes
N1 . C2 . H21 . 110.4    no
C3 . C2 . H21 . 113.3    no
C8 . C2 . H21 . 111.2    no
C2 . C3 . C4 . 105.36(7)    yes
C2 . C3 . H32 . 109.7    no
C4 . C3 . H32 . 111.6    no
C2 . C3 . H31 . 109.2    no
C4 . C3 . H31 . 113.0    no
H32 . C3 . H31 . 108.0    no
C3 . C4 . C5 . 102.91(7)    yes
C3 . C4 . H41 . 109.8    no
C5 . C4 . H41 . 108.8    no
C3 . C4 . H42 . 111.6    no
C5 . C4 . H42 . 112.6    no
H41 . C4 . H42 . 110.8    no
C4 . C5 . N1 . 102.27(7)    yes
C4 . C5 . C6 . 109.91(8)    yes
N1 . C5 . C6 . 106.99(7)    yes
C4 . C5 . H51 . 114.6    no
N1 . C5 . H51 . 110.1    no
C6 . C5 . H51 . 112.3    no
C5 . C6 . C7 . 121.00(8)    yes
C5 . C6 . H61 . 117.9    no
C7 . C6 . H61 . 121.1    no
C6 . C7 . C8 . 122.58(8)    yes
C6 . C7 . H71 . 121.0    no
C8 . C7 . H71 . 116.4    no
C2 . C8 . C7 . 109.78(7)    yes
C2 . C8 . N9 . 117.74(7)    yes
C7 . C8 . N9 . 110.12(7)    yes
C2 . C8 . H81 . 107.0    no
C7 . C8 . H81 . 106.6    no
N9 . C8 . H81 . 104.8    no
C8 . N9 . C10 . 113.11(8)    yes
C8 . N9 . C14 . 115.58(7)    yes
C10 . N9 . C14 . 109.29(7)    yes
N9 . C10 . C11 . 109.31(8)    yes
N9 . C10 . H101 . 110.0    no
C11 . C10 . H101 . 110.7    no
N9 . C10 . H102 . 107.8    no
C11 . C10 . H102 . 109.0    no
H101 . C10 . H102 . 109.9    no
C10 . C11 . O12 . 111.11(9)    yes
C10 . C11 . H111 . 111.1    no
O12 . C11 . H111 . 107.4    no
C10 . C11 . H112 . 110.8    no
O12 . C11 . H112 . 108.3    no
H111 . C11 . H112 . 108.0    no
C11 . O12 . C13 . 109.91(8)    yes
O12 . C13 . C14 . 111.15(8)    yes
O12 . C13 . H131 . 106.9    no
C14 . C13 . H131 . 110.1    no
O12 . C13 . H132 . 108.1    no
C14 . C13 . H132 . 109.7    no
H131 . C13 . H132 . 110.9    no
C13 . C14 . N9 . 108.87(8)    yes
C13 . C14 . H141 . 109.1    no
N9 . C14 . H141 . 110.6    no
C13 . C14 . H142 . 110.1    no
N9 . C14 . H142 . 107.9    no
H141 . C14 . H142 . 110.1    no
N1 . C15 . O16 . 123.86(9)    yes
N1 . C15 . O17 . 110.14(8)    yes
O16 . C15 . O17 . 125.96(9)    yes
C15 . O17 . C18 . 120.54(8)    yes
O17 . C18 . C19 . 101.85(8)    yes
O17 . C18 . C20 . 109.65(8)    yes
C19 . C18 . C20 . 111.04(10)    yes
O17 . C18 . C21 . 110.48(8)    yes
C19 . C18 . C21 . 110.91(10)    yes
C20 . C18 . C21 . 112.41(10)    yes
C18 . C19 . H192 . 110.0    no
C18 . C19 . H191 . 109.6    no
H192 . C19 . H191 . 110.4    no
C18 . C19 . H193 . 108.8    no
H192 . C19 . H193 . 110.4    no
H191 . C19 . H193 . 107.6    no
C18 . C20 . H202 . 110.1    no
C18 . C20 . H201 . 110.5    no
H202 . C20 . H201 . 108.1    no
C18 . C20 . H203 . 109.9    no
H202 . C20 . H203 . 108.8    no
H201 . C20 . H203 . 109.4    no
C18 . C21 . H212 . 108.4    no
C18 . C21 . H211 . 110.8    no
H212 . C21 . H211 . 105.7    no
C18 . C21 . H213 . 112.4    no
H212 . C21 . H213 . 108.8    no
H211 . C21 . H213 . 110.6    no
loop_
 _geom_hbond_atom_site_label_D
 _geom_hbond_site_symmetry_D
 _geom_hbond_atom_site_label_H
 _geom_hbond_site_symmetry_H
 _geom_hbond_atom_site_label_A
 _geom_hbond_site_symmetry_A
 _geom_hbond_angle_DHA
 _geom_hbond_distance_DH
 _geom_hbond_distance_HA
 _geom_hbond_distance_DA
 _geom_hbond_publ_flag
C3 . H32 . O12 4_555 157 0.97 2.49 3.4040(15)    yes


_iucr_refine_instructions_details
;
#
# Punched on 19/01/22 at 14:28:18
#
#LIST     12                                                                    
BLOCK SCALE X'S  U'S 
CONT ENANTIO 
RIDE C   (   2,X'S) H   (  21,X'S) 
RIDE C   (   3,X'S) H   (  32,X'S) H   (  31,X'S) 
RIDE C   (   4,X'S) H   (  41,X'S) H   (  42,X'S) 
RIDE C   (   5,X'S) H   (  51,X'S) 
RIDE C   (   6,X'S) H   (  61,X'S) 
RIDE C   (   7,X'S) H   (  71,X'S) 
RIDE C   (   8,X'S) H   (  81,X'S) 
RIDE C   (  10,X'S) H   ( 101,X'S) H   ( 102,X'S) 
RIDE C   (  11,X'S) H   ( 111,X'S) H   ( 112,X'S) 
RIDE C   (  13,X'S) H   ( 131,X'S) H   ( 132,X'S) 
RIDE C   (  14,X'S) H   ( 141,X'S) H   ( 142,X'S) 
RIDE C   (  19,X'S) H   ( 192,X'S) H   ( 191,X'S) H   ( 193,X'S) 
RIDE C   (  20,X'S) H   ( 202,X'S) H   ( 201,X'S) H   ( 203,X'S) 
RIDE C   (  21,X'S) H   ( 212,X'S) H   ( 211,X'S) H   ( 213,X'S) 
END                                                                             
#
# Punched on 19/01/22 at 14:28:18
#
#LIST     16                                                                    
NO 
REM   HREST   START (DO NOT REMOVE THIS LINE) 
REM   HREST   END (DO NOT REMOVE THIS LINE) 
END                                                                             
;
 
_refine_special_details
;
?
  Reflections are selected by the following conditions :-
  Minimum value of SQRTW        is  0.100E-06
  Minimum value of RATIO        is  -3.00
;
